# Supplementary material for: FOXM1 regulates leukemia stem cell quiescence and survival in MLL-rearranged AML
Source: Nat Commun. 2020 Feb 17;11:928. doi: 10.1038/s41467-020-14590-9 (PMC7026046; doi:10.1038/s41467-020-14590-9)
Supplement: Supplementary file 3 — Source Data [file 41467_2020_14590_MOESM3_ESM.xlsx]

## Sheet: Fig1d
		Real-Time PCR raw data
			FoxM1	Actin
		Control	33.5	24.3
		Control	33.5	24.2
		Control	33	24.2
		MLL-AF9	31.7	23.4
		MLL-AF9	32	24.1
		MLL-AF9	31.6	24

## Sheet: Fig2a
			Colony Number
		1th
		MA9-Foxm1fl/fl	307	241	234
		MA9-Foxm1-CKO	277	252	206
		2th
		MA9-Foxm1fl/fl	116	110	93
		MA9-Foxm1-CKO	72	87	72
		3th
		MA9-Foxm1fl/fl	167	164	136
		MA9-Foxm1-CKO	73	74	63
		4th
		MA9-Foxm1fl/fl	329	322	302
		MA9-Foxm1-CKO	89	71	82
		5th
		MA9-Foxm1fl/fl	418	391	443
		MA9-Foxm1-CKO	80	86	63

## Sheet: Fig2b
			Cell Number X10^6
		1th
		MA9-Foxm1fl/fl	3.4	3.3	3.3
		MA9-Foxm1-CKO	2.64	2.7	2.67
		2th
		MA9-Foxm1fl/fl	0.7	0.65	0.75
		MA9-Foxm1-CKO	0.43	0.42	0.36
		3th
		MA9-Foxm1fl/fl	0.71	0.85	0.86
		MA9-Foxm1-CKO	0.37	0.27	0.275
		4th
		MA9-Foxm1fl/fl	0.87	0.88	0.87
		MA9-Foxm1-CKO	0.21	0.2	0.2
		5th
		MA9-Foxm1fl/fl	1.28	1.29	1.29
		MA9-Foxm1-CKO	0.07	0.068	0.069

## Sheet: Fig2e
	%YFP in PB
	MA9-Foxm1fl/fl	MA9-Foxm1-CKO
	47	5.19
	85	33
	48	35
	46	38
	64	46
	57	42
	33	42
	71	17
	58	40
	72	3
	46	34
	52	22
	77
	77
	67
	72
	70

## Sheet: Fig2f
		WBC(K/ul)
		MA9-Foxm1fl/fl	MA9-Foxm1-CKO
		35.2	14.82
		41.4	18.12
		147.84	15.48
		26.28	12.8
		27.8	7.3
		100	8.44
		97.42	20.46
		10.88	14.68
		13.46	15.84
		100	18.82

## Sheet: Fig2h
		Survival days
			MA9-Foxm1fl/fl	MA9-Foxm1-CKO
			31	58
			39	61
			42	65
			52	68
			40	69
			46	65
			46	67
			47	69

## Sheet: Fig3b
			%LSC in BM
			MA9-Foxm1fl/fl	MA9-Foxm1-CKO
			1.02	0.65
			1.03	0.77
			1.035	0.81
			1.01	0.8
			1	0.86
			0.98	0.748
			1.11	0.63
			1.01	0.61
			0.85	0.63
			0.84

## Sheet: Fig3c
		%K+G- in BM
			MA9-Foxm1fl/fl	MA9-Foxm1-CKO
			3.25	1.66
			3.26	2.66
			2.81	1.85
			2.69	2.08
			2.67	2.54
			3.26	2.2

## Sheet: Fig3d
	Raw data for IVIS
	Image Number	ROI	Image Layer	Total Counts
MA9-Foxm1fl/fl	SSY20171013202804_001	ROI 1	Overlay	87800000
	SSY20171013202804_001	ROI 2	Overlay	130000000
	SSY20171013210221_001	ROI 3	Overlay	121000000
MA9-Foxm1-CKO	SSY20171013210221_001	ROI 4	Overlay	5140000
	SSY20171013210221_001	ROI 5	Overlay	845000
	SSY20171013202804_001	ROI 3	Overlay	12700000

## Sheet: Fig3e
			MA9-Foxm1fl/fl	MA9-Foxm1-CKO
			24	57
			26	57
			26	58
			28	62	Not dead until 62days
			29	62	Not dead until 62days
			23	49
			24	53
			26	58
			27	62	Not dead until 62days
			28	62	Not dead until 62days

[truncated: 82 more sheets: Fig3f, Fig3g, Fig3h, Fig4a, Fig4b, Fig4c, Fig4d, Fig4e, Fig4f, Fig4g, Fig4h, Fig5a, Fig5b, Fig5c, Fig5d, Fig5f, Fig5g, Fig5i, Fig6c, Fig6f …]
